# Supplementary material for: Genetic Deletion of Thorase Causes Purkinje Cell Loss and Impaired Motor Coordination Behavior
Source: Cells. 2023 Aug 10;12(16):2032. doi: 10.3390/cells12162032 (PMC10453921; doi:10.3390/cells12162032)
Supplement: Supplementary file 1 [file cells-12-02032-s001.zip]

Archive with 1 entries (1 files):
- cells-2426724-supplementary.pdf
